# Supplementary material for: Bioactivity of Glass Carbomer Versus Conventional GICs in Sound Enamel and Dentine: A 12-Month SEM-EDS Study
Source: Materials (Basel). 2025 Jul 30;18(15):3580. doi: 10.3390/ma18153580 (PMC12348236; doi:10.3390/ma18153580)
Supplement: Supplementary file 1 [file materials-18-03580-s001.zip]

Archive with 1 entries (1 files):
- materials-3731113-supplementary.pdf
